# Supplementary material for: Fabrication and Characterization of a Low-Cost Microfluidic System for the Manufacture of Alginate–Lacasse Microcapsules
Source: Polymers (Basel). 2020 May 19;12(5):1158. doi: 10.3390/polym12051158 (PMC7284885; doi:10.3390/polym12051158)
Supplement: Supplementary file 1 [file polymers-12-01158-s001.zip]

Archive with 6 entries (4 files):
- polymers-774058-supplmentary-final/
- polymers-774058-supplmentary-final/Supplementary material/
- polymers-774058-supplmentary-final/Supplementary material/convection_diffusion_eq.m
- polymers-774058-supplmentary-final/Supplementary material/level_set_u_05.avi.mp4
- polymers-774058-supplmentary-final/Supplementary material/level_set_u_15.avi.mp4
- polymers-774058-supplmentary-final/Supplementary material/polymers-774058-supplementary materials.docx
