# Supplementary material for: Fabrication and Characterization of a Low-Cost Microfluidic System for the Manufacture of Alginate–Lacasse Microcapsules
Source: Polymers (Basel). 2020 May 19;12(5):1158. doi: 10.3390/polym12051158 (PMC7284885; doi:10.3390/polym12051158)
Supplement: Supplementary file 1 [file polymers-12-01158-s001.zip › polymers-774058-supplmentary-final/Supplementary material/convection_diffusion_eq.m]

%% Simulation level-set Multiphysics in COMSOL

%The following code describes the behavior of a level set function,
%which is used in the level-set Multiphysics in COMSOL in order to 
%model the interaction between two immiscible species. 

%This model describes the evolution of the function over time and modeling 
%domain. Initially we define our variables which are simulation 
%time, timestep, number of nodes (N) and velocity v which represents
%the velocity field. As for visual representation and better 
%comprehension the function is first described as a gaussian function.
%Following, an upwind scheme is set as numerical discretization method 
%which is used to solve hyperbolic partial differential equations by 
%using differencing in the direction determined by the sign of the given speed.


% clear workspaces
clear all
clc

%define variables
xmin = 0; % minimum value of x
xmax = 2.5; %maximum value of x
N = 100; %no.nodes -1
dt = 0.009; % timestep 
t = 0; %time
tmax = 1.5; %maximum value of time
v = 0.5; % veloctiy

%discretise the domain
dx = (xmax-xmin)/N;
x = xmin-dx:dx:xmax+dx;

%set initial conditions
u0 = exp(-200*(x-0.25).^2); %sensor of my gaussian function
plot(x,u0)
u = u0;
unpl = u0;

%loop through time
nsteps = tmax/dt;
for n=1:nsteps
    %caclulate boundary conditions
    u(1)=u(3); %zero gradient across the boundary
    u(N+3) = u(N+1);
    
    %calculate the FOU scheme
    for i =2:N+2
        unpl(i) = u(i)-v*dt/dx*(u(i)-u(i-1));
        %
    end
    %update t and u
    t = t+dt;
    u = unpl;
    %calculate exact solution
    exact = exp(-200*(x-0.25-v*t).^2);
    
    %plot solution
    plot(x,exact,'r-');
    hold on
    plot(x,u,'bo-','markerfacecolor','b')
    hold off
    grid on
    axis([xmin xmax -0.5 1.5])
    xlabel('x','fontsize',16)
    ylabel('U(t,x)','fontsize',16)
    title(sprintf('time= %1.3f',t),'fontsize',16)
    F(n) = getframe(gcf);
    shg
    pause(dt);
    
end
video=  VideoWriter('level_test.avi','Uncompressed AVI');
open(video)
writeVideo(video,F);
close(video)
